# Supplementary material for: The Cytotoxic Potential of Humanized γδ T Cells Against Human Cancer Cell Lines in In Vitro
Source: Cells. 2025 Aug 4;14(15):1197. doi: 10.3390/cells14151197 (PMC12345735; doi:10.3390/cells14151197)
Supplement: Supplementary file 1 [file cells-14-01197-s001.zip › cells-3789864-Supplementary Table S1.xlsx]

## Sheet: Sheet1
	Supplementary Table S1: The production of antitumor cytokines. Humanized T cell receptor (HuTCR)-T1 gamma delta (γδ) and wild-type (WT) mice T cells isolated from various tissues were co-cultured in the presence of α-galactosylceramide for 24 hours with A431, HT-29, K562, and Daudi
		Spleen										Thymus										Blood										Lung										Liver
		IFN-g		TNF-α		IL-6		IL-17		Granzyme B		IFN-g		TNF-α		IL-6		IL-17		Granzyme B		IFN-g		TNF-α		IL-6		IL-17		Granzyme B		IFN-g		TNF-α		IL-6		IL-17		Granzyme B		IFN-g		TNF-α		IL-6		IL-17
	Cell line	gd	WT	gd	WT	gd	WT	gd	WT	gd	WT	gd	WT	gd	WT	gd	WT	gd	WT	gd	WT	gd	WT	gd	WT	gd	WT	gd	WT	gd	WT	gd	WT	gd	WT	gd	WT	gd	WT	gd	WT	gd	WT	gd	WT	gd	WT	gd	WT
	A431	300	264	299	211	228	250	215	246	**25	12	*328	254	259	206	76	84	213	271	***34	11	****549	65	*290	163	54	33	170	214	**22	11	232	224	312	314	143	205	260	277	**24	12	**520	281	269	218	90	75	269	293
	HT-29	*331	179	***319	176	179	199	219	228	**26	13	**291	209	**299	218	106	100	217	220	**26	12	*381	204	*291	172	76	54	187	209	**24	13	**485	164	*382	295	147	152	195	231	**26	15	477	486	***333	181	81	63	259	267
	K562	230	234	****351	165	174	110	174	162	**24	12	365	259	300	217	95	118	192	201	**26	14	**455	202	*296	189	61	77	181	234	**26	10	**406	215	*344	228	117	142	208	207	**26	14	**747	366	*331	233	101	63	253	237
	Daudi	441	238	***389	184	205	171	167	198	**27	11	415	247	***419	204	101	63	190	181	**25	10	**578	226	*289	206	*98	40	203	406	**25	13	*323	243	*372	297	139	142	196	223	**25	10	*546	347	308	204	99	132	301	244
	Humanized T cell receptor (HuTCR)-T1 gamma delta (γδ) and wild-type (WT) mice T cells isolated from various tissues were co-cultured in the presence of α-galactosylceramide for 24 hours with A431, HT-29, K562, and Daudi cells at the ratio of 1:10. The cytokines (pg/ml) level was determined from cell culture supernatants using ELISA assay. Mean numbers from four independent experiments was reporte…
[truncated: 12 more columns]
